# Supplementary material for: Development and validation of a glioma-associated mesenchymal stem cell-related gene prognostic index for predicting prognosis and guiding individualized therapy in glioma
Source: Stem Cell Res Ther. 2023 Apr 1;14:56. doi: 10.1186/s13287-023-03285-9 (PMC10068170; doi:10.1186/s13287-023-03285-9)
Supplement: Supplementary file 1 — Additional file 1. Table S1: The clinicopathological characteristics of 78 patients in our cohort. [file 13287_2023_3285_MOESM1_ESM.xls]

## Sheet: Sheet1
Inpatient No.	Sex	Grade	Histology	IDH status	admission time
2138468	male	G4	glioblastoma	IDH（WT）	2019.12.06
8143235	female	G4	glioblastoma	IDH（WT）	2018.07.18
8110273	female	G4	glioblastoma	NA	2017.04.05
1962469	male	G4	glioblastoma	IDH（WT）	2018.07.14
2213518	male	G4	glioblastoma	IDH（WT）	2020.11.3
2205812	male	G4	glioblastoma	IDH（WT）	2020.10.9
2202941	female	G4	glioblastoma	IDH（WT）	2020.9.27
2199597	male	G4	glioblastoma	IDH（WT）	2020.9.17
2184610	female	G4	glioblastoma	IDH（WT）	2020.8.3
2205553	male	G4	glioblastoma	IDH（WT）	2020.10.8
3001430	male	G4	glioblastoma	IDH（WT）	2020.10.31
2202207	female	G4	glioblastoma	IDH（MUT）	2020.9.24
2194324	female	G4	glioblastoma	IDH（MUT）	2020.9.1
2195351	male	G4	glioblastoma	IDH（WT）	2020.9.4
2157054	male	G4	glioblastoma	IDH（WT）	2020.9.1
1517286	female	G4	glioblastoma	NA	2019.6.13
1847301	female	G4	glioblastoma	NA	2017.5.24
2099895	female	G4	glioblastoma	IDH（WT）	2019.8.21
3015257	female	G4	glioblastoma	IDH（WT）	2021.1.3
3049743	male	G4	glioblastoma	IDH（WT）	2021.3.18
3020537	female	G4	glioblastoma	IDH（MUT）	2021.1.20
9243260	female	G4	glioblastoma	IDH（MUT）	2021.1.31
3038677	male	G4	glioblastoma	IDH（WT）	2021.3.3
2203591	female	G4	glioblastoma	IDH（WT）	2020.9.29
3100630	female	G4	glioblastoma	IDH（WT）	2021.5.19
3058653	male	G4	glioblastoma	IDH（WT）	2021.3.30
1507060	female	G3	anaplastic astrocytoma	IDH（MUT）	2017.11.14
2028360	female	G3	anaplastic astrocytoma	IDH（WT）	2019.11.21
2187873	female	G3	anaplastic astrocytoma	IDH（WT）	2020.8.12
1785947	female	G3	anaplastic astrocytoma	IDH（MUT）	2020.10.21
1432551	male	G3	anaplastic astrocytoma	IDH（MUT）	2020.9.14
2207288	female	G3	anaplastic astrocytoma	IDH（WT）	2020.10.13
2201230	female	G3	anaplastic astrocytoma	IDH（WT）	2020.9.22
2196486	female	G3	anaplastic astrocytoma	IDH（MUT）	2020.9.8
2209453	female	G3	anaplastic astrocytoma	IDH（MUT）	2020.10.19
2199891	female	G3	anaplastic astrocytoma	IDH（MUT）	2020.9.18
8114781	male	G3	anaplastic astrocytoma	IDH（MUT）	2018.1.23
1902305	male	G3	anaplastic astrocytoma	IDH（MUT）	2017.12.29
1876619	male	G3	anaplastic astrocytoma	IDH（WT）	2017.9.8
2064168	female	G3	anaplastic astrocytoma	NA	2019.5.23
2107173	male	G3	anaplastic astrocytoma	NA	2019.9.10
3015861	male	G3	anaplastic astrocytoma	IDH（MUT）	2021.1.4
3011228	male	G3	anaplastic astrocytoma	IDH（WT）	2020.12.19
2158732	male	G3	anaplastic astrocytoma	IDH（WT）	2020.4.15
3140479	male	G3	anaplastic astrocytoma	IDH（WT）	2021.8.9
3044554	female	G3	anaplastic astrocytoma	IDH（WT）	2021.3.11
1782899	male	G3	Anaplastic oligodendroglioma	NA	2019.09.18
1868923	female	G3	Anaplastic oligodendroglioma	IDH（MUT）	2017.09.11
2099153	female	G3	Anaplastic oligodendroglioma	IDH（MUT）	2019.8.20
3011125	female	G3	Anaplastic oligodendroglioma	IDH（MUT）	2020.12.19
3027526	male	G3	Anaplastic oligodendroglioma	IDH（MUT）	2021.2.9
3042790	female	G3	Anaplastic oligodendroglioma	IDH（MUT）	2021.3.9
1948762	male	G2	oligodendroglioma	IDH（MUT）	2018.06.01
2100432	female	G2	oligodendroglioma	IDH（MUT）	2019.8.23
2068171	female	G2	oligodendroglioma	IDH（MUT）	2019.6.2
2079602	male	G2	oligodendroglioma	IDH（MUT）	2019.7.2
1941420	female	G2	oligodendroglioma	IDH（MUT）	2018.4.29
1883974	female	G2	oligodendroglioma	IDH（WT）	2017.10.5
3101123	male	G2	oligodendroglioma	IDH（MUT）	2021.5.20
1867341	male	G2	diffuse astrocytoma	IDH（MUT）	2017.07.31
1902605	male	G2	diffuse astrocytoma	IDH（MUT）	2017.12.09
3005937	male	G2	diffuse astrocytoma	IDH（MUT）	2020.12.2
2218804	female	G2	diffuse astrocytoma	IDH（WT）	2020.11.24
2197693	male	G2	diffuse astrocytoma	IDH（MUT）	2020.9.11
1653132	female	G2	diffuse astrocytoma	IDH（MUT）	2020.8.14
1276696	male	G2	diffuse astrocytoma	IDH（MUT）	2017.6.27
2041475	male	G2	diffuse astrocytoma	IDH（MUT）	2019.3.19
2039773	male	G2	diffuse astrocytoma	IDH（MUT）	2019.3.14
2099631	female	G2	diffuse astrocytoma	IDH（MUT）	2019.8.21
1923497	female	G2	diffuse astrocytoma	IDH（MUT）	2018.3.20
2072841	male	G2	diffuse astrocytoma	IDH（MUT）	2019.6.14
2082832	female	G2	diffuse astrocytoma	IDH（WT）	2019.7.9
1889227	female	G2	diffuse astrocytoma	IDH（WT）	2017.10.25
2099334	male	G2	diffuse astrocytoma	IDH（MUT）	2019.8.20
3022046	male	G2	diffuse astrocytoma	IDH（MUT）	2021.1.25
3047133	male	G2	diffuse astrocytoma	IDH（MUT）	2021.3.15
3017547	male	G2	diffuse astrocytoma	IDH（WT）	2021.1.9
2069538	male	G2	diffuse astrocytoma	IDH（WT）	2021.6.18
