# Supplementary material for: Development and validation of a glioma-associated mesenchymal stem cell-related gene prognostic index for predicting prognosis and guiding individualized therapy in glioma
Source: Stem Cell Res Ther. 2023 Apr 1;14:56. doi: 10.1186/s13287-023-03285-9 (PMC10068170; doi:10.1186/s13287-023-03285-9)
Supplement: Supplementary file 2 — Additional file 2. Table S2: The clinicopathological characteristics of all included patients in the training and validation cohorts. [file 13287_2023_3285_MOESM2_ESM.xls]

## Sheet: Sheet1
Characteristics		Training Cohort	Validation Cohorts
		CGGA693 (N=655)	TCGA (N=597)	CGGA325 (305)
Age	≥45	298	320	130
	＜45	357	277	175
Sex	Male	373	349	190
	Female	282	248	115
WHO grade	II	172	218	97
	III	247	234	73
	IV	236	145	135
IDH Status	mutation	332	377	164
	wildtype	275	213	140
	NA	48	7	1
1p19q Status	codel	137	152	62
	non-codel	452	439	238
	NA	66	6	5
MGMT Promoter Status	methylated	304	424	149
	un-methylated	216	144	138
	NA	135	24	18
TMZ chemotherapy	Yes	479	342	186
	No	155	215	107
	NA	21	40	12
Radiotherapy	Yes	500	136	236
	No	130	109	60
	NA	25	352	9
