# Supplementary material for: Development and validation of a glioma-associated mesenchymal stem cell-related gene prognostic index for predicting prognosis and guiding individualized therapy in glioma
Source: Stem Cell Res Ther. 2023 Apr 1;14:56. doi: 10.1186/s13287-023-03285-9 (PMC10068170; doi:10.1186/s13287-023-03285-9)
Supplement: Supplementary file 3 — Additional file 3. Table S3: Details of all primer sequences. [file 13287_2023_3285_MOESM3_ESM.xls]

## Sheet: Sheet1
Primer		5'to3'	length (bp)
MCM7	F	CAGCGTCACTGGTATTTT	18
MCM7	R	GCTTCCAGGTAGGTTTCT	18
CDK6	F	GCCCACTGAAACCATAAA	18
CDK6	R	TTAGAGCCATCTGGAAACT	19
ORC1	F	TTCCACCGAGATTCACAT	18
ORC1	R	TTACAGGCAGGGACTTCA	18
CCL20	F	GCTGCTACTCCACCTCTG	18
CCL20	R	TTTAGGATGAAGAATACGGT	20
TNFRSF12A	F	CTGCTTTGGCCCATCCTT	18
TNFRSF12A	R	TCTCCTGCGGCATCGTCT	18
POLA1	F	TGATGGTATTGGCTATGTG	19
POLA1	R	TGTCTTTATTGCGTGCTT	18
TRAF1	F	CCCATCTGTCGCTCTTCA	18
TRAF1	R	TCACGGTTGTTCTGGTCC	18
TIAM1	F	CAAAAGTTCCCAAGGTCC	18
TIAM1	R	GAGGTACGACTCCAGCGT	18
GAPDH	F	ATCCCATCACCATCTTCC	18
GAPDH	R	ATGACCCTTTTGGCTCCC	18
